# Supplementary material for: Hydrogen-Bonded and Halogen-Bonded: Orthogonal Interactions for the Chloride Anion of a Pyrazolium Salt
Source: Molecules. 2021 Jun 29;26(13):3982. doi: 10.3390/molecules26133982 (PMC8272125; doi:10.3390/molecules26133982)
Supplement: Supplementary file 1 [file molecules-26-03982-s001.zip]

Archive with 1 entries (1 files):
- molecules-1261609 - supplementary.pdf
